# Supplementary material for: Accuracy of the recording of pneumonia events in English electronic healthcare record data in patients with chronic obstructive pulmonary disease
Source: Pneumonia (Nathan). 2024 May 5;16:8. doi: 10.1186/s41479-024-00130-2 (PMC11070075; doi:10.1186/s41479-024-00130-2)
Supplement: Supplementary file 1 — Additional file 1. This csv includes codes used for defining pneumonia and LRTI. [file 41479_2024_130_MOESM1_ESM.csv]

snomedctconceptid	medcodeid	cleansedreadcode	snomedctdescriptionid	term	pneumonia	lrti	pneumonia_lrti	hospital_acquired_pneumonia
74644004	885261000006111	H27y099	885261000006111	influenza + encephalopathy	0	1	lrti	0
35301006	58909014	H060500	58909014	acute tracheobronchitis	0	1	lrti	0
315642008	460161011	16L..00	460161011	influenza-like symptoms	0	1	lrti	0
55604004	92429016	H29..00	92429016	avian influenza	0	1	lrti	0
6142004	387051000006110	Hyu0400	11203012	[x]flu+oth respiratory manifestations,'flu virus identified	0	1	lrti	0
195742007	457801000006117	H062.00	301131016	acute lower respiratory tract infection	0	1	lrti	0
440927002	676841000000114	4JU1.00	3034688012	influenza h2 virus detected	0	1	lrti	0
233599001	350044014	H060A00	350044014	acute bronchitis due to mycoplasma pneumoniae	0	1	lrti	0
32398004	350041018	H30..11	54101019	chest infection - unspecified bronchitis	0	1	lrti	0
233598009	301121011	H060x00	350042013	acute bacterial bronchitis unspecified	0	1	lrti	0
1033091000000109	1988651000006113		2608991000000117	influenza with othr resp manifestation due to seasonal virus	0	1	lrti	0
6142004	11203012	H27..00	11203012	influenza	0	1	lrti	0
6142004	301415015	H271.00	11203012	influenza with other respiratory manifestation	0	1	lrti	0
2397631000033105	2397631000033114		2397631000033114	influenza myl	0	1	lrti	0
195726000	456021000006115	H060C00	301114011	acute bronchitis due to parainfluenza virus	0	1	lrti	0
195727009	4780491000006118		301115012	acute respiratory syncytial virus bronchitis	0	1	lrti	0
445102008	7302861000006118		3291849011	bronchiolitis caused by human metapneumovirus	0	1	lrti	0
1033051000000101	2608911000000114		2608911000000114	influenza due to zoonotic influenza virus	0	1	lrti	0
195728004	4780511000006112		3290504011	acute bronchitis caused by rhinovirus	0	1	lrti	0
195725001	4780461000006114		301113017	acute coxsackieviral bronchitis	0	1	lrti	0
195729007	456001000006113	H060F00	301117016	acute bronchitis due to echovirus	0	1	lrti	0
195722003	4780421000006115		2470034017	acute moraxella catarrhalis bronchitis	0	1	lrti	0
1029911000000100	2175841000000116	43wD.00	2595561000000119	influenza b nucleic acid detection	0	1	lrti	0
195647007	300997012	H0...00	300997012	acute respiratory infections	0	1	lrti	0
445102008	7302821000006112		2872685013	bronchiolitis due to human metapneumovirus	0	1	lrti	0
195725001	455991000006112	H060B00	301112010	acute bronchitis due to coxsackievirus	0	1	lrti	0
442696006	1128141000000118	H2A..11	1128141000000118	influenza a (h1n1) swine flu	0	1	lrti	0
195729007	4780541000006111		3035673014	acute bronchitis due to echovirus	0	1	lrti	0
195725001	4780451000006112		301112010	acute coxsackievirus bronchitis	0	1	lrti	0
445102008	1816261000006119	H061700	2988948018	acute bronchiolitis due to human metapneumovirus	0	1	lrti	0
195729007	4780531000006118		301118014	acute echoviral bronchitis	0	1	lrti	0
95891005	4063911000006112		2920741013	influenza like illness	0	1	lrti	0
50417007	733471000006110	H06z100	83992015	lower resp tract infection	0	1	lrti	0
441343005	676961000000116	4JU3.00	2882423016	influenza h5 virus detected	0	1	lrti	0
843921000033101	843921000033117		843921000033117	*influenza & common cold	0	1	lrti	0
6142004	389891000006119	Hyu0700	11203012	[x]influenza+other manifestations, virus not identified	0	1	lrti	0
233599001	5053331000006119		350043015	acute mycoplasmal bronchitis	0	1	lrti	0
6142004	301418018	H271z00	11203012	influenza with respiratory manifestations nos	0	1	lrti	0
442696006	2820795016	H2A..00	2820795016	influenza due to influenza a virus subtype h1n1	0	1	lrti	0
195742007	301819015	Hyu1.00	301131016	[x]other acute lower respiratory infections	0	1	lrti	0
50417007	3316401000006114		1230862016	lrti - lower respiratory tract infection	0	1	lrti	0
4120002	2564641000006110		8354017	bronchiolitis	0	1	lrti	0
233602006	301129013	H061600	350047019	acute bronchiolitis due to other specified organisms	0	1	lrti	0
50417007	396090018	H06z000	83992015	chest infection nos	0	1	lrti	0
195726000	4780481000006116		301114011	acute parainfluenza virus bronchitis	0	1	lrti	0
55735004	92677014	A79A.00	92677014	respiratory syncytial virus infection	0	1	lrti	0
441344004	689941000000115	4JUF.00	2790535011	human parainfluenza virus detected	0	1	lrti	0
55735004	3405411000006114		1231522017	rsv - respiratory syncytial virus infection	0	1	lrti	0
195729007	4780521000006116		301117016	acute echovirus bronchitis	0	1	lrti	0
195742007	579878017	H06z112	301131016	acute lower respiratory tract infection	0	1	lrti	0
95891005	778711000006116	H27z.12	158839016	influenza like illness	0	1	lrti	0
195714005	2475602011	H060400	2475602011	acute croupous bronchitis	0	1	lrti	0
709410003	7649691000006115		3039757019	haemophilus influenzae type b infection	0	1	lrti	0
1029901000000102	2115571000000116	43w9.00	2597071000000110	parainfluenza type 4 nucleic acid detection	0	1	lrti	0
91428005	288067017	Ayu3U00	151462017	[x]haemophilus influenzae infection, unspecified	0	1	lrti	0
441043003	676781000000110	4JU0.00	2882417014	influenza h1 virus detected	0	1	lrti	0
445102008	7302851000006115		3291618016	acute bronchiolitis caused by human metapneumovirus	0	1	lrti	0
195902009	546511000006112	H24..11	301388014	chest infection with infectious disease ec	0	1	lrti	0
5505005	301821013	Hyu1100	10187013	[x]acute bronchiolitis due to other specified organisms	0	1	lrti	0
711330007	1126371000000114	4J3L.00	3078435012	influenza a virus h1n1 subtype detected	0	1	lrti	0
709410003	7649701000006115		2496051000000114	hib (haemophilus influenzae type b) infection	0	1	lrti	0
195712009	301095014	H06..00	2820607014	acute bronchitis and bronchiolitis	0	1	lrti	0
312371005	301820014	Hyu1000	456072011	[x]acute bronchitis due to other specified organisms	0	1	lrti	0
195728004	301116013	H060E00	301116013	acute bronchitis due to rhinovirus	0	1	lrti	0
195737004	301126018	H061300	301126018	acute exudative bronchiolitis	0	1	lrti	0
637921000000108	885051000006117	H0z..99	885051000006117	acute resp. infection nos	0	1	lrti	0
195739001	301128017	H061500	301128017	acute bronchiolitis due to respiratory syncytial virus	0	1	lrti	0
6142004	301424012	H27yz00	11203012	influenza with other manifestations nos	0	1	lrti	0
1033071000000105	2608951000000113		2608951000000113	influenza due to pandemic influenza virus	0	1	lrti	0
6142004	301421016	H27y.00	11203012	influenza with other manifestations	0	1	lrti	0
442696006	7267051000006117		2820794017	influenza a (h1n1)	0	1	lrti	0
275499005	411490016	H060.11	411490016	acute wheezy bronchitis	0	1	lrti	0
637921000000108	12726371000006114		1405301000000117	acute respiratory infection nos	0	1	lrti	0
1707241000006104	1707241000006115		1707241000006115	swine influenza	0	1	lrti	0
195739001	4780571000006115		3290582012	acute bronchiolitis caused by respiratory syncytial virus	0	1	lrti	0
195721005	301108016	H060800	301108016	acute haemophilus influenzae bronchitis	0	1	lrti	0
195647007	301144014	H0y..00	300997012	other specified acute respiratory infections	0	1	lrti	0
195722003	301109012	H060900	301109012	acute neisseria catarrhalis bronchitis	0	1	lrti	0
195647007	4780011000006115		300998019	ari - acute respiratory infections	0	1	lrti	0
10509002	301122016	H060z00	18268014	acute bronchitis nos	0	1	lrti	0
1033091000000109	1988661000006110		2608991000000117	influenza with other manifestations due to seasonl inf virus	0	1	lrti	0
195719000	301105018	H060600	301105018	acute pneumococcal bronchitis	0	1	lrti	0
5505005	10187013	H061.00	10187013	acute bronchiolitis	0	1	lrti	0
10509002	18268014	H060.00	18268014	acute bronchitis	0	1	lrti	0
91428005	151462017	A3B5.00	151462017	haemophilus influenzae infection	0	1	lrti	0
906821000033102	906821000033118		906821000033118	haemophilus influenzae (lyophilized bacterial lysates)	0	1	lrti	0
6142004	396106019	H27z.00	11203012	influenza nos	0	1	lrti	0
195742007	546411000006111	H06z011	301131016	chest infection	0	1	lrti	0
10509002	885041000006119	H06..99	885041000006119	acute bronchitis/bronchiolitis	0	1	lrti	0
6142004	389901000006115	Hyu0500	11203012	[x]influenza+other manifestations,influenza virus identified	0	1	lrti	0
195923003	301416019	H271000	301416019	influenza with laryngitis	0	1	lrti	0
15199004	25801011	H061200	25801011	acute bronchiolitis with bronchospasm	0	1	lrti	0
1029741000000101	353591000000117	43jy.00	2597051000000118	parainfluenza type 2 nucleic acid detection	0	1	lrti	0
195717003	301103013	H060300	301103013	acute purulent bronchitis	0	1	lrti	0
441345003	677081000000114	4JU5.00	2794563017	influenza b virus detected	0	1	lrti	0
36426008	301119018	H060v00	60783018	subacute bronchitis unspecified	0	1	lrti	0
10509002	301132011	H06z.00	18268014	acute bronchitis or bronchiolitis nos	0	1	lrti	0
275498002	175471000006116	H5yy.11	411488017	respiratory infection nos	0	1	lrti	0
441049004	676901000000115	4JU2.00	2882421019	influenza h3 virus detected	0	1	lrti	0
359351000000100	677021000000113	4JU4.00	676741000000119	influenza a virus, other or untyped strain detected	0	1	lrti	0
233602006	5053371000006116		350047019	acute viral bronchiolitis	0	1	lrti	0
195725001	4780471000006119		3300309019	acute bronchitis caused by coxsackievirus	0	1	lrti	0
233601004	301120012	H060w00	350046011	acute viral bronchitis unspecified	0	1	lrti	0
442696006	7267061000006115		3291265019	influenza caused by influenza a virus subtype h1n1	0	1	lrti	0
275498002	411488017	H06z111	411488017	respiratory tract infection	0	1	lrti	0
195924009	301417011	H271100	301417011	influenza with pharyngitis	0	1	lrti	0
1029731000000105	353561000000111	43jx.00	2595621000000111	parainfluenza type 1 nucleic acid detection	0	1	lrti	0
907511000006105	907511000006114		907511000006114	[rfc] chest infection	0	1	lrti	0
1029751000000103	353621000000119	43jz.00	2597061000000115	parainfluenza type 3 nucleic acid detection	0	1	lrti	0
195647007	301145010	H0z..00	2817368013	acute respiratory infection nos	0	1	lrti	0
1031631000000102	312571000000119	43jQ.00	2595321000000118	avian influenza virus nucleic acid detection	0	1	lrti	0
275498002	5573831000006110		411489013	rti - respiratory tract infection	0	1	lrti	0
195727009	456031000006117	H060D00	301115012	acute bronchitis due to respiratory syncytial virus	0	1	lrti	0
1033091000000109	2608991000000117		2608991000000117	influenza due to seasonal influenza virus	0	1	lrti	0
195712009	12717061000006114		2820607014	acute bronchitis and/or bronchiolitis	0	1	lrti	0
309789002	5992751000006117		453273018	encephalitis due to influenza	0	1	lrti	0
50417007	3316381000006114		83996017	lower respiratory infection	0	1	lrti	0
195720006	301106017	H060700	301106017	acute streptococcal bronchitis	0	1	lrti	0
5505005	301130015	H061z00	10187013	acute bronchiolitis nos	0	1	lrti	0
312342009	396104016	H24..00	456043010	pneumonia with infectious diseases ec	1	0	pneumonia	0
80003002	132731014	A116.00	132731014	tuberculous pneumonia	1	0	pneumonia	0
233624006	350073012	A54x400	350073012	herpes simplex pneumonia	1	0	pneumonia	0
409801009	6784561000006113		2471533010	esbl klebsiella pneumoniae	1	0	pneumonia	0
46970008	3259121000006116		494704011	mycoplasma pneumoniae pneumonia	1	0	pneumonia	0
308906005	5983281000006111		452294011	secondary bacterial pneumonia	1	0	pneumonia	0
75570004	301814013	Hyu0D00	125510013	[x]pneumonia in viral diseases classified elsewhere	1	0	pneumonia	0
408679000	6765531000006117		2470540015	healthcare associated pneumonia	1	0	pneumonia	1
186435004	4741931000006113		2792212017	bacterial infection due to klebsiella pneumoniae	1	0	pneumonia	0
70036007	219851000006115	H222.11	116320011	pneumonia due to haemophilus influenzae	1	0	pneumonia	0
312342009	301812012	Hyu0B00	456043010	[x]pneumonia due to other specified infectious organisms	1	0	pneumonia	0
64917006	3555891000006119		1232627018	pneumonia due to parainfluenza virus	1	0	pneumonia	0
702938004	7568441000006116		3006447019	klebsiella pneumoniae or klebsiella oxytoca	1	0	pneumonia	0
396285007	546481000006116	H25..11	1776258010	chest infection - unspecified bronchopneumonia	1	0	pneumonia	0
278516003	1772681000006119		1772681000006119	lobar pneumonia	1	0	pneumonia	0
59475000	1231963019	H243.00	1231963019	pneumonia with whooping cough	1	0	pneumonia	0
1576341000006102	1576341000006118		1576341000006118	cause of death- bronchopneumonia	1	0	pneumonia	0
41207000	219801000006119	H200.00	68738015	pneumonia due to adenovirus	1	0	pneumonia	0
195878008	301357010	H2...00	301357010	pneumonia and influenza	1	0	pneumonia	0
41207000	3163841000006112		68738015	adenoviral pneumonia	1	0	pneumonia	0
195878008	546421000006115	H270.11	301357010	chest infection - influenza with pneumonia	1	0	pneumonia	0
301001009	5887781000006118		442221018	rll - right lower lobe pneumonia	1	0	pneumonia	0
425464007	7044721000006118		2674071017	nosocomial pneumonia	1	0	pneumonia	0
7063008	2612661000006111		501627018	necrotising pneumonia	1	0	pneumonia	0
1240551000000105	13012271000006118		2827631000000110	pneumonia caused by sars-cov-2 (severe acute respiratory syndrome coronavirus 2)	1	0	pneumonia	0
301004001	5887901000006113		442229016	rul - right upper lobe pneumonia	1	0	pneumonia	0
233609002	350054013	H233.00	350054013	chlamydial pneumonia	1	0	pneumonia	0
430395005	2765492018		2765492018	pneumonia due to gram negative bacteria	1	0	pneumonia	0
689401000000108	885231000006119	H25..99	885231000006119	bronchopneumonia	1	0	pneumonia	0
396285007	6566931000006116		3465272019	lobular pneumonia	1	0	pneumonia	0
195878008	301414016	H270z00	301357010	influenza with pneumonia nos	1	0	pneumonia	0
59475000	885221000006117	H243.99	885221000006117	whooping cough pneumonia	1	0	pneumonia	0
233604007	301817018	Hyu0G00	350049016	pneumonia	1	0	pneumonia	0
277869007	5605771000006116		414595013	non-tuberculous mycobacterial pneumonia	1	0	pneumonia	0
301000005	1772731000006112		442217013	left lower zone pneumonia	1	0	pneumonia	0
425464007	7044731000006115		3427976013	hap - hospital acquired pneumonia	1	0	pneumonia	1
195878008	778871000006116	H270.00	301357010	influenza with pneumonia	1	0	pneumonia	0
312342009	1222333010	H23..11	456043010	chest infection - pneumonia organism os	1	0	pneumonia	0
41269000	1229740013	H270000	1229740013	influenza with bronchopneumonia	1	0	pneumonia	0
53084003	219881000006111	H22yX00	88303013	pneumonia due to other aerobic gram-negative bacteria	1	0	pneumonia	0
233613009	301393012	H247z00	350060013	pneumonia with systemic mycosis nos	1	0	pneumonia	0
426696003	1772701000006116		2674103016	lingular pneumonia	1	0	pneumonia	0
111900000	1219703018	H246.00	1219703018	pneumonia with aspergillosis	1	0	pneumonia	0
301000005	5887701000006110		442213012	left basal pneumonia	1	0	pneumonia	0
385093006	1479355018	H2B..00	1479355018	community acquired pneumonia	1	0	pneumonia	0
312342009	301382010	H23z.00	456043010	pneumonia due to specified organism nos	1	0	pneumonia	0
195909000	301397013	H24y100	301397013	pneumonia with nocardiasis	1	0	pneumonia	0
1708141000006107	1708141000006111		1708141000006111	crb-65 pneumonia severity score	1	0	pneumonia	0
64917006	3555901000006115		3035270018	parainfluenza pneumonia	1	0	pneumonia	0
396285007	1772771000006110		1772771000006110	bronchopneumonia	1	0	pneumonia	0
18400002	2792341000006111		1222111015	klebsiella pneumoniae subsp pneumoniae	1	0	pneumonia	0
301003007	5887871000006113		442228012	right middle lobe pneumonia	1	0	pneumonia	0
38699009	301392019	H247200	64397019	pneumonia with histoplasmosis	1	0	pneumonia	0
195878008	885251000006114	H270.99	885251000006114	influenza + pneumonia	1	0	pneumonia	0
53084003	301813019	Hyu0C00	88303013	[x]pneumonia in bacterial diseases classified elsewhere	1	0	pneumonia	0
75570004	301809014	Hyu0800	125510013	[x]other viral pneumonia	1	0	pneumonia	0
195900001	220111000006113	H240.00	301386013	pneumonia with measles	1	0	pneumonia	0
407671000	6750331000006114		2159270017	bilateral pneumonia	1	0	pneumonia	0
882784691000119100	13484101000006116		3951294010	pneumonia caused by 2019 novel coronavirus	1	0	pneumonia	0
75570004	301364012	H20z.00	125510013	viral pneumonia nos	1	0	pneumonia	0
75570004	301363018	H20y.00	125510013	viral pneumonia nec	1	0	pneumonia	0
195889001	219771000006116	H22y200	301372014	legionella pneumonia	1	0	pneumonia	0
191727003	4764761000006112		2547723010	post measles pneumonia	1	0	pneumonia	0
425464007	2674072012	H2C..00	2674072012	hospital acquired pneumonia	1	0	pneumonia	1
266350000	885191000006112	H21..99	885191000006112	lobar -pneumococcal -pneumonia	1	0	pneumonia	0
1033111000000104	2609031000000111		2609031000000111	influenza with pneumonia due to seasonal influenza virus	1	0	pneumonia	0
51530003	3334901000006115		2671161016	pneumonia due to escherichia coli	1	0	pneumonia	0
22754005	219971000006119	H224.00	38198016	staphylococcal pneumonia	1	0	pneumonia	0
59475000	1231962012	H243.11	1231962012	pneumonia with pertussis	1	0	pneumonia	0
7678002	220071000006117	H241.00	13688018	pneumonia with cytomegalic inclusion disease	1	0	pneumonia	0
312342009	301390010	H247.00	456043010	pneumonia with other systemic mycoses	1	0	pneumonia	0
1240551000000105	12990651000006112		2807991000000111	pneumonia caused by 2019-ncov (novel coronavirus)	1	0	pneumonia	0
57702005	3437661000006113		95962012	unresolved pneumonia	1	0	pneumonia	0
70036007	219841000006117	H222.00	116320011	haemophilus influenzae pneumonia	1	0	pneumonia	0
195909000	4781271000006113		301396016	nocardial pneumonia	1	0	pneumonia	0
300999006	1772711000006118		1772711000006118	basal pneumonia	1	0	pneumonia	0
301004001	5887921000006115		442231013	right upper lobe pneumonia	1	0	pneumonia	0
53084003	301370018	H22y.00	88303013	pneumonia due to other specified bacteria	1	0	pneumonia	0
195878008	301413010	H270100	301357010	influenza with pneumonia, influenza virus identified	1	0	pneumonia	0
195886008	219991000006118	H223000	301369019	pneumonia due to streptococcus, group b	1	0	pneumonia	0
75570004	125510013	H20..00	125510013	viral pneumonia	1	0	pneumonia	0
312342009	301403019	H24yz00	456043010	pneumonia with other infectious diseases ec nos	1	0	pneumonia	0
195908008	220021000006118	H24y000	301395017	pneumonia with actinomycosis	1	0	pneumonia	0
312342009	301377015	H23..00	456043010	pneumonia due to other specified organisms	1	0	pneumonia	0
540151000000108	932231000006112	H2z..98	932231000006112	bilateral pneumonia	1	0	pneumonia	0
301000005	5887711000006113		442214018	lll - left lower lobe pneumonia	1	0	pneumonia	0
64917006	3555881000006117		499984015	parainfluenzal pneumonia	1	0	pneumonia	0
59475000	3465961000006115		98793016	pneumonia in pertussis	1	0	pneumonia	0
64479007	107173015	H220.00	107173015	pneumonia due to klebsiella pneumoniae	1	0	pneumonia	0
301001009	1772741000006119		442218015	right lower zone pneumonia	1	0	pneumonia	0
123587001	4353381000006111		192076015	acute bronchopneumonia	1	0	pneumonia	0
301000005	5887721000006117		442215017	left lower lobe pneumonia	1	0	pneumonia	0
53084003	301375011	H22yz00	88303013	pneumonia due to bacteria nos	1	0	pneumonia	0
301002002	1772691000006116		442225010	left upper zone pneumonia	1	0	pneumonia	0
56415008	3416581000006114		93818017	klebsiella pneumoniae	1	0	pneumonia	0
385093006	1787121000006116		1787121000006116	community acquired pneumonia	1	0	pneumonia	0
81164001	220131000006119	H242.00	134668017	pneumonia with ornithosis	1	0	pneumonia	0
425996009	1772721000006114		2674104010	bilateral basal pneumonia	1	0	pneumonia	0
300999006	5887681000006112		442212019	lower lobe pneumonia	1	0	pneumonia	0
233607000	5053421000006111		350052012	pneumococcal pneumonia	1	0	pneumonia	0
301003007	1772751000006117		442226011	right middle zone pneumonia	1	0	pneumonia	0
233606009	350051017	H28..00	350051017	atypical pneumonia	1	0	pneumonia	0
703018008	7569441000006111		3006704015	streptococcus acidominimus or streptococcus pneumoniae or streptococcus morbillorum	1	0	pneumonia	0
312342009	546441000006110	H26..11	456043010	chest infection - pnemonia due to unspecified organism	1	0	pneumonia	0
34020007	56816017	H223.00	56817014	streptococcal pneumonia	1	0	pneumonia	0
713084008	7699541000006118		3297717014	pneumonia caused by human coronavirus	1	0	pneumonia	0
195886008	4781141000006114		301369019	group b streptococcal pneumonia	1	0	pneumonia	0
301004001	1772761000006115		442232018	right upper zone pneumonia	1	0	pneumonia	0
196112005	301686019	H530300	301686019	abscess of lung with pneumonia	1	0	pneumonia	0
195908008	4781261000006118		301395017	actinomycotic pneumonia	1	0	pneumonia	0
233622005	5053611000006118		1208694011	infectious mononucleosis pneumonia	1	0	pneumonia	0
233613009	301815014	Hyu0E00	350060013	[x]pneumonia in mycoses classified elsewhere	1	0	pneumonia	0
441658007	7253251000006114		2817462013	pneumonia due to staphylococcus aureus	1	0	pneumonia	0
312342009	301394018	H24y.00	456043010	pneumonia with other infectious diseases ec	1	0	pneumonia	0
406595002	683591000006114	A3BXA00	2158243017	mycoplasma pneumoniae [pplo] cause/dis classifd/oth chaptr	1	0	pneumonia	0
882784691000119100	13484081000006112		2833571000000118	pneumonia caused by sars-cov-2 (severe acute respiratory syndrome coronavirus 2)	1	0	pneumonia	0
53084003	301376012	H22z.00	88303013	bacterial pneumonia	1	0	pneumonia	0
75570004	546491000006118	H20..11	125510013	chest infection - viral pneumonia	1	0	pneumonia	0
34020007	3047811000006116		56816017	pneumonia due to streptococcus	1	0	pneumonia	0
53084003	1222332017	H22..11	88303013	chest infection - other bacterial pneumonia	1	0	pneumonia	0
266350000	546451000006112	H21..11	396103010	chest infection - pneumococcal pneumonia	1	0	pneumonia	0
301001009	5887791000006115		442222013	right lower lobe pneumonia	1	0	pneumonia	0
396285007	396105015	H25..00	1776258010	bronchopneumonia	1	0	pneumonia	0
195896004	219921000006115	H232.00	301380019	pneumonia due to pleuropneumonia like organisms	1	0	pneumonia	0
445096001	2872480010	H203.00	2872480010	pneumonia due to human metapneumovirus	1	0	pneumonia	0
882784691000119100	13484091000006110		3951095016	covid-19 pneumonia	1	0	pneumonia	0
882784691000119100	13484121000006114		2833741000000115	pneumonia caused by 2019-ncov (novel coronavirus)	1	0	pneumonia	0
195896004	4781201000006119		301380019	pneumonia due to pleuropneumonia-like organism	1	0	pneumonia	0
51530003	633531000006116	H22y011	1230992012	e.coli pneumonia	1	0	pneumonia	0
312342009	301818011	Hyu0H00	456043010	[x]other pneumonia, organism unspecified	1	0	pneumonia	0
40733004	754391000006117	A3BXB00	492755015	klebsiella pneumoniae/cause/disease classifd/oth chapters	1	0	pneumonia	0
46970008	78272011	H231.99	78272011	mycoplasma pneumonia	1	0	pneumonia	0
301002002	5887821000006112		442223015	left upper lobe pneumonia	1	0	pneumonia	0
301001009	5887761000006111		442219011	right basal pneumonia	1	0	pneumonia	0
53084003	301811017	Hyu0A00	88303013	[x]other bacterial pneumonia	1	0	pneumonia	0
312342009	301408011	H26..00	456043010	infective pneumonia	1	0	pneumonia	0
46970008	2164029012	H231.00	494705012	mycoplasmal pneumonia	1	0	pneumonia	0
312342009	301404013	H24z.00	456043010	pneumonia with infectious diseases ec nos	1	0	pneumonia	0
425464007	1787131000006118		1787131000006118	hospital acquired pneumonia	1	0	pneumonia	1
195904005	301391014	H247100	301391014	pneumonia with coccidioidomycosis	1	0	pneumonia	0
616141000000106	885241000006112	H26..99	885241000006112	pneumonia nos	1	0	pneumonia	0
41381004	3166801000006115		69026013	pneumonia due to pseudomonas	1	0	pneumonia	0
195888009	219931000006117	H22y100	301371019	pneumonia due to proteus	1	0	pneumonia	0
266350000	739941000006111	H21..00	396103010	pneumococcal lobar pneumonia	1	0	pneumonia	0
53084003	301810016	Hyu0900	88303013	[x]pneumonia due to other aerobic gram-negative bacteria	1	0	pneumonia	0
2523007	220201000006117	H24y400	5303018	pneumonia with salmonellosis	1	0	pneumonia	0
53084003	301368010	H22..00	88303013	other bacterial pneumonia	1	0	pneumonia	0
195900001	301386013	H240.99	301386013	measles pneumonia	1	0	pneumonia	0
195911009	4781311000006113		301401017	varicella pneumonia	1	0	pneumonia	0
51530003	2671161016	H22y000	1230992012	escherichia coli pneumonia	1	0	pneumonia	0
278516003	301409015	H260.00	415454018	lobar pneumonia	1	0	pneumonia	0
7678002	2622071000006116		13688018	cytomegaloviral pneumonia	1	0	pneumonia	0
195881003	301362011	H201.00	301362011	pneumonia due to respiratory syncytial virus	1	0	pneumonia	0
195911009	220251000006118	H24y700	301399011	chickenpox pneumonia	1	0	pneumonia	0
64917006	1232627018	H202.00	499984015	pneumonia due to parainfluenza virus	1	0	pneumonia	0
300999006	451130014	H261.00	442211014	basal pneumonia	1	0	pneumonia	0
406595002	399241000006111	AyuK900	2158243017	infection due to mycoplasma pneumoniae	1	0	pneumonia	0
195878008	301430012	H2y..00	301357010	other specified pneumonia or influenza	0	0	unclear	0
195878008	301431011	H2z..00	301357010	pneumonia or influenza nos	0	0	unclear	0
540151000000108	12721231000006111		1204911000000119	pneumonia or influenza nos	0	0	unclear	0
540151000000108	885271000006116	H2z..99	885271000006116	pneumonia/influenza nos	0	0	unclear	0
